# Supplementary material for: The Efficacy of Omega-3 Fatty Acids as the Monotherapy for Depression: A Randomized, Double-Blind, Placebo-Controlled Pilot Study
Source: Nutrients. 2024 Oct 29;16(21):3688. doi: 10.3390/nu16213688 (PMC11547719; doi:10.3390/nu16213688)
Supplement: Supplementary file 1 [file nutrients-16-03688-s001.zip]

Archive with 1 entries (1 files):
- nutrients-3226696-supplementary.pdf
